# Supplementary material for: Natural Kelp (Laminaria japonica) Hydrogel with Anisotropic Mechanical Properties, Low Friction and Self-Cleaning for Triboelectric Nanogenerator
Source: Gels. 2025 Aug 1;11(8):597. doi: 10.3390/gels11080597 (PMC12385887; doi:10.3390/gels11080597)
Supplement: Supplementary file 1 [file gels-11-00597-s001.zip]

Archive with 1 entries (1 files):
- gels-3747119-supplementary.pdf
